# Supplementary material for: Real World Use of Tixagevimab/Cilgavimab Pre-Exposure Prophylaxis of COVID-19 in Immunocompromised Individuals: Data from the OCTOPUS Study
Source: Vaccines (Basel). 2024 Jul 17;12(7):784. doi: 10.3390/vaccines12070784 (PMC11281604; doi:10.3390/vaccines12070784)
Supplement: Supplementary file 1 [file vaccines-12-00784-s001.zip]

Archive with 1 entries (1 files):
- vaccines-3061601-supplementary.pdf
